# Supplementary material for: Identification of aberrantly methylated differentially expressed genes and associated pathways in endometrial cancer using integrated bioinformatic analysis
Source: Cancer Med. 2020 Mar 14;9(10):3522–36. doi: 10.1002/cam4.2956 (PMC7221444; doi:10.1002/cam4.2956)
Supplement: Supplementary file 5 — Table S1 [file CAM4-9-3522-s005.xlsx]

## Sheet: Sheet1
Term	Pathway name	Count	%	Genes	FDR
hsa05200	Pathways in cancer	25	0.156799	GNA13, E2F1, WNT5A, EGFR, VHL, GRB2, GNA11, ERBB2, TP53, FZD2, FZD5, FZD6, CTNNB1, WNT2, CDC42, WNT1, EDNRB, WNT4, HIF1A, PLCG1, IKBKG, RALB, RALA, CRK, PIK3R1	1.78635e-11
hsa05205	Proteoglycans in cancer	19	0.119167	WNT5A, EGFR, CAV1, GRB2, ERBB2, TP53, ESR1, FZD2, FZD5, SRC, FZD6, CTNNB1, WNT2, CDC42, WNT1, WNT4, HIF1A, PLCG1, PIK3R1	1.02562e-10
hsa04916	Melanogenesis	11	0.0689915	WNT5A, WNT2, EDNRB, WNT1, WNT4, EDN1, FZD2, FZD5, CTNNB1, FZD6, CALM1	2.19838e-05
hsa05217	Basal cell carcinoma	9	0.0564476	WNT5A, WNT2, WNT1, WNT4, TP53, FZD2, FZD5, CTNNB1, FZD6	2.85424e-05
hsa04550	Signaling pathways regulating pluripotency of stem cells	12	0.0752634	WNT5A, WNT2, WNT1, WNT4, GRB2, ID4, FZD2, ID3, FZD5, PIK3R1, CTNNB1, FZD6	5.08318e-05
hsa05212	Pancreatic cancer	9	0.0564476	E2F1, EGFR, CDC42, ERBB2, IKBKG, TP53, RALB, RALA, PIK3R1	0.000127982
hsa05166	HTLV-I infection	14	0.0878073	WNT5A, E2F1, TP53, FZD2, HLA-B, FZD5, SRF, FZD6, CTNNB1, WNT2, WNT1, WNT4, IKBKG, PIK3R1	0.000428041
hsa04310	Wnt signaling pathway	10	0.0627195	WNT5A, WNT2, WNT1, WNT4, SFRP1, TP53, FZD2, FZD5, CTNNB1, FZD6	0.00466299
hsa04014	Ras signaling pathway	12	0.0752634	EGFR, CDC42, PLCG1, PLA2G10, GRB2, IKBKG, PLA2G2A, RALB, RALA, NGFR, PIK3R1, CALM1	0.00627835
hsa04919	Thyroid hormone signaling pathway	9	0.0564476	WNT4, HIF1A, PLCG1, TP53, ESR1, PLCD1, PIK3R1, SRC, CTNNB1	0.0104833
hsa05223	Non-small cell lung cancer	7	0.0439037	E2F1, EGFR, PLCG1, GRB2, ERBB2, TP53, PIK3R1	0.0128184
hsa04722	Neurotrophin signaling pathway	9	0.0564476	MAGED1, CDC42, PLCG1, GRB2, TP53, NGFR, CRK, PIK3R1, CALM1	0.0143681
hsa04012	ErbB signaling pathway	8	0.0501756	EGFR, PLCG1, GRB2, NCK1, ERBB2, CRK, PIK3R1, SRC	0.0154116
hsa05215	Prostate cancer	8	0.0501756	E2F1, EGFR, GRB2, ERBB2, IKBKG, TP53, PIK3R1, CTNNB1	0.0166239
hsa04015	Rap1 signaling pathway	11	0.0689915	EGFR, CDC42, PLCG1, RALB, RALA, NGFR, CRK, PIK3R1, SRC, CTNNB1, CALM1	0.0214809
hsa04066	HIF-1 signaling pathway	8	0.0501756	EGFR, HIF1A, PLCG1, VHL, ERBB2, EDN1, NOS3, PIK3R1	0.0294725
hsa05214	Glioma	7	0.0439037	E2F1, EGFR, PLCG1, GRB2, TP53, PIK3R1, CALM1	0.0305824
