# Supplementary material for: Identification of aberrantly methylated differentially expressed genes and associated pathways in endometrial cancer using integrated bioinformatic analysis
Source: Cancer Med. 2020 Mar 14;9(10):3522–36. doi: 10.1002/cam4.2956 (PMC7221444; doi:10.1002/cam4.2956)
Supplement: Supplementary file 6 — Table S2 [file CAM4-9-3522-s006.xlsx]

## Sheet: Sheet1
Term	Pathways name	Count	%	Genes	FDR
hsa04110	Cell cycle	10	0.0590458	CDK1, EP300, CREBBP, TP53, SKP2, CDC20, ESPL1, PTTG1, CDC27, CDK2	0.00183558
hsa04068	FoxO signaling pathway	10	0.0590458	USP7, MAPK1, PRMT1, EP300, NLK, MAPK3, CREBBP, SKP2, MAPK11, CDK2	0.00351341
hsa04114	Oocyte meiosis	9	0.0531412	CDK1, MAPK1, BTRC, MAPK3, CDC20, ESPL1, PTTG1, CDC27, CDK2	0.0077466
hsa05203	Viral carcinogenesis	11	0.0649504	USP7, CDK1, MAPK1, EP300, SND1, MAPK3, CREBBP, TP53, SKP2, CDC20, CDK2	0.0167378
hsa05168	Herpes simplex infection	10	0.0590458	USP7, CDK1, CSNK2A1, EP300, NFKBIB, CREBBP, PML, TP53, SKP2, CDK2	0.0440492
hsa04520	Adherens junction	7	0.0413321	MAPK1, CSNK2A1, EP300, NLK, MAPK3, CREBBP, CDH1	0.048871
